# Supplementary material for: Highly Sensitive HBsAg, Anti-HBc and Anti HBsAg Titres in Early Diagnosis of HBV Reactivation in Anti-HBc-Positive Onco-Haematological Patients
Source: Biomedicines. 2022 Feb 14;10(2):443. doi: 10.3390/biomedicines10020443 (PMC8962433; doi:10.3390/biomedicines10020443)
Supplement: Supplementary file 1 [file biomedicines-10-00443-s001.zip]

Archive with 1 entries (1 files):
- biomedicines-1575751-supplementary.pdf
